# Supplementary material for: Risk factors for breast cancer brain metastases: a systematic review
Source: Oncotarget. 2020 Feb 11;11(6):650–69. doi: 10.18632/oncotarget.27453 (PMC7021234; doi:10.18632/oncotarget.27453)
Supplement: Supplementary file 2 [file oncotarget-11-650-s002.xlsx]

## Sheet: Supplementary Table 1
Supplementary Table 1: Details of the studies included in the systematic review
Source	Study Location	Study Design	Years of patient recruitment	Study population	Follow- up data	Measures of associations	Variables addressed	Outcome measure
Aziz [1], 2002	Pakistan,	Retrospective,	1992 - 1997	315 BC (38 BC/BM)	48 months	NR	EGFR	Risk
	single center	cohort
Evans et al. 2004 [2]	UK,	Retrospective nested case-control study on a prospectively collected database	1997 – NR	219 MBC (49 BCBM)	NR	Chi-square test	Age at MBC, ER status, tumor grade, histological type	Risk
	single center
Lai et al. 2004 [3]	New York,	Retrospective,	1997 - 2000	79 HER2+ BC Trastuzumab treated vs. 264 control (161 BCBM)	NR	OR	Age, lymph node status, liver metastases, trastuzumab use, lung metastases, ER status, HER2 status	Risk
	single center	case-control
Gabos et al. 2006 [4]	Canada,	Retrospective,	1998 - 2003	301 HER2+ BC (27 BCBM) vs. 363 HER2- BC (7 BCBM)	3.9 years	Chi-square test /HR	HER2 status, tumor size, nodal status, tumor grade, ER status, PR status	Risk
	single center	case-control
Hicks et al. 2006 [5]	Ohio,	Retrospective,	1995 - 1996	55 BCBM vs. 254 non-MBC vs. 40 MBC	67 months	Chi-square test	Age, ER, lymph node status, tumor grade, tumor size, HER2, CK5/6, EGFR	Risk
	single center	case-control
Stemmler et al. 2006 [6]	Germany,	Retrospective,	2000 - 2004	136 ΗΕR2+ MBC	NR	McNemar test	HR status, age, tumor grade, response to trastuzumab	Risk
	multi-institutional	cohort		(42 with BCBM)
Tham et al. 2006 [7]	Texas,	Retrospective,	1970 - 1999	2685 MBC (383 BCBM vs. 2302 MBC w/o BM & 150 BC/BM as 1st site vs. 233 MBC with non-BM as 1st metastatic site	NR	OR	Age at diagnosis, menopausal status, histology, ER/PR status, HR group, S-phase fraction, ploidy, p53 mutational status, Bcl-2, HER-2, race, EGFR, tumor size, lymph node, systemic adjuvant therapy	Risk
	single center	case-control
Yau et al. 2006 [8]	UK,	Retrospective,	1999 - 2003	87 HER2+ BC treated with trastuzumab	11 months	RR	Age, ER, Nodal status, adjuvant/ neoadjuvant chemotherapy, adjuvant/ neoadjuvant endocrine therapy, lines of trastuzumab, site of disease before trastuzumab, trastuzumab with/out chemotherapy	Risk
	single center	cohort
Luck et al. 2008 [9]	UK,	Prospective case-control of BC	1986 - 1998	113 Basal-like BC vs. 178 non-basal BC	NR	Chi-square test	Basal phenotype (CK5/6 &/CK14+)	Risk
	single center
Duchnowska et al. 2009 [10]	Poland,	Retrospective consecutive cohort of HER2+ BC	1993 - 2007	264 HER2+ MBC	3.1 years	HR	Time to distant relapse (≤2 years), menopausal status, age, histological subtype, tumor grade, dominant site of disease, ER status, PR status, trastuzumab therapy	Risk
	multi-institutional
Montagna et al. 2009 [11]	Italy,	Retrospective,	2000 - 2006	78 HER2+ BC	35.3 months	HR	Age, ER status, tumor grade, adjuvant anthracycline use, adjuvant taxane use	Risk
	single center	cohort		(36 BCBM)
Ono et al. 2009 [12]	Japan,	Retrospective,	1999 - 2006	204 HER2+ MBC	53.6 months	Chi-square test / Mann-Whitney U-test/ HR	Age, recurrence or stage IV at diagnosis, number of metastases, sites of metastases at start of Trastuzumab therapy, number of pathological lymph nodes, tumor size, HR status, tumor grade, chemotherapy regimen before development of BM, disease free interval (>24 months)	Risk
	single center	cohort		(74 BCBM)
Paluch-Shimon et al. 2009 [13]	Israel,	Retrospective,	2001 - 2005	137 HER2+ MBC	NR	Chi-square test	HR status	Risk
	multi-institutional	cohort		(12 BCBM)
Graesslin et al. 2010 [14]	Texas,	Retrospective,	2000 - 2007	2136 MBC (362 BCBM)	8.9 months	OR	Age, tumor grade, delay between diagnosis and first metastasis, number of non-brain sites, BC subtype (ER+/PR+/HER2-, HER2+, ER-/PR-/HER2-), node status, site of the first metastasis, postmenopausal status, histology, pathologic tumor size, race, T stage, N stage, pT stage, clinical stage, pathologic stage, number of lymph nodes removed, lymphatic emboli, vascular emboli	Risk
	single center	cohort
Niwinska et al. 2010 [15]	Poland,	Retrospective,	2003 - 2006	222 BCBM	NR	Chi-square test	BC subtype (ER-/PR-/HER2-, HER2+, ER/PR+HER2-)	Risk
	single center	cohort
Heitz et al. 2011 [16]	Germany,	Retrospective, nested case-control on a prospectively collected database	1998 - 2008	626 MBC (66 BCBM)	4 years	SHR	Age at first diagnosis of distance recurrence, tumor size, metastatic status, histology, ER status, HER2 status, site of first distant recurrence, ER/HER2 status (ER+/HER2-, ER+/HER2+, ER-/HER2+, ER-/HER2-), lymph node involvement, tumor grade, distant disease-free survival, number of metastases	Risk
	single center
Mego et al. 2011 [17]	Texas,	Experimental	2004 - 2007	292 MBC (22BCBM)	17.7 months	OR	CTC status	Risk
	single center
Sanz-Pamplona et al. 2011 [18]	Spain,	Experimental, case-control	1988 - 2006	71 MBC (13 BCBM) vs. 51 BC	5 years	Fisher’s exact test	ErbB-2, GRP94, FN14, TRAF2, VAV2, TOP1, Inhibin	Risk
	multi-institutional
Shao et al. 2011 [19]	Singapore,	Retrospective,	NR	18 paired BC/BM &	10 years for control	OR1 / Chi-square test2	tumor grade1, lymph node status1, EGFR2, p632, & Ki-67 expression2, BC subtype2 (ER+&/PR+, ER-&PR-/HER2+, ER-&/PR-/HER2-/CK5/6+, ER-/PR-/HER2-/CK5/6-), age, tumor size, ER, PR, HER2, CK5/6, TNBC	Risk
	multi-institutional	case-control		42 BC w/o BM
Sihto et al. 2011 [20]	Finland,	Retrospective, nested case-control	1991 - 1992	234 early stage BC /MBC	9.3 years	Chi-square test /Fisher’s exact test	ER, PR, EGFR, CK5, Nestin, Prominin-1, SMA, COX2, HER2, SNAI1, SNAI2, CK18, E-cadherin, KIT, GATA3, Ki-67, p53	Risk
	multi-institutional			(11 BC/BM)
Dayan et al. 2012 [21]	Turkey,	Retrospective,	2000 - 2010	63 BCBM vs. 63 MBC w/o BM	34 - 43 months	Chi-square test / NR	Histologic type, ER status, absence of bone metastasis, absence of liver metastasis, HER2 status, vascular invasion, chemotherapy at metastatic dissemination, menopausal status, median BMI, bilateral BC, tumor size, lymph node involvement, PR status, TNBC, tumor grade, lymphatic invasion, perineural invasion, absence of lung metastasis	Risk
	single center	case-control
Lin et al. 2012 [22]	USA,	Prospective,	2000 - 2006	15204 stage I-III BC	3.06 years	OR	BC subtype (HR-/HER2- vs. HR+/HER2-, HER2+ vs. HR+/HER2-)	Risk
	multi-institutional	cohort
Ma et al. 2012 [23]	Hong Kong,	Retrospective,	1995 - 2006	1800 BC (49 BC/BM)	7.2 years	Chi-square test / HR	TNBC	Risk
	multi-institutional	on a prospectively collected cohort
Park et al. 2012 [24]	South Korea,	Retrospective,	1994 - 2000	313 BC	93 months	Chi-square test/Fisher’s exact test	BC subtypes (ER/PR+/HER2-, ER/PR+/HER2+, ER/PR-/HER2+, ER/PR-/HER2-)	Risk
	single center	cohort
Vaz-Luis et al. 2012 [25]	USA,	Retrospective, on a prospectively collected cohort	2000 - 2007	3394 stage I-III	4 years	OR	HR status, age, adjuvant Trastuzumab, clinical stage	Risk
	multi-institutional			HER2+ BC
Wikman et al. 2012 [26]	Germany,	Experimental, prospective case-control	1997 - 2009 BC 2003 - 2009 BM	78 BC vs. 21 BCBM vs. 6 MBC & GSE14020 dataset	52.4 months	Wilcoxon test/ FDR	AlIelic imbalance at chromosome 11p, expression of 42 genes at 11p15.5-p15.3 locus (LSP1, SPON1 IFITM2, TRIM34, PRKCDBP, etc.)	Risk
	single center
Demircioglu et al. 2013 [27]	Turkey,	Retrospective, nested case-control	2001 - 2010	950 BC (90 BC/BM)	5 years	t-test	Lymph node ratio	Risk
	single center
Hess et al. 2013 [28]	Texas,	Retrospective,	1997 – NR	11011 stage I-III BC (2298 MBC)	NR	HR	BC subtypes (HR+/HER2+, HR-/HER2+)	Risk
	single center	cohort
Ishihara et al. 2013 [29]	Japan,	Retrospective,	2003 - 2005	591 Stage I-III BC (17 BC/BM)	53.5 months	HR	BC subtype (HER2+ vs. others, TNBC vs. others), Ki-67 labeling index, age, menopausal status, clinical stage, T stage, tumor grade, lymphovascular invasion	Risk
	single center	cohort
Minisini et al. 2013 [30]	Italy,	Retrospective,	2004 - 2012	473 MBC (74 BCBM)	NR	OR	Tumor grade, ER status, PR status, Ki-67, HER2 status, BC subtype (ER/PR+/HER2-/low Ki-67, ER/PR+/HER2-/ high Ki-67, HER2+, ER-/PR-/HER2-), lung as first metastatic site	Risk
	single center	cohort
Sosinska-Mielcarek et al. 2013 [31]	Poland,	Retrospective, nested case-control	2001 - 2007	198 MBC (96 BCBM)	NR	Chi-square test/HR	Age at diagnosis, menopausal status, histological type, dominant site of metastatic disease, hormonotherapy, ER, PR, HER2, Ki-67, CK5/6, EGFR, nuclear Rad51, cytoplasmic Rad51, cytoplasmic CXCR4, nuclear CXCR4, BC subtype (), stage at diagnosis, tumor grade, breast cancer surgery, radiotherapy, chemotherapy, anti-HER2 treatment, Claudin 3, Claudin 4, E-cadherin, HER3	Risk
	multi-institutional
Xue et al. 2013 [32]	China,	Retrospective,	2009 - 2011	206 BC (15 BC/BM)	NR	OR	Age at diagnosis, T stage, metastatic axillary lymph nodes, ER, PR, HER2, first site of metastasis, metastasis-free survival, tumor location, histological types, grading, menopausal status, adjuvant chemotherapy	Risk
	single center	cohort
Hung et al. 2014 [33]	Taiwan,	Retrospective,	2000 - 2009	2248 stage I-IV IDC BC (164 BC/BM)	54.2 months from BC	HR	Stage, age at diagnosis, tumor grade, BC subtype (ER+&/PR+/HER2-/grade1/2, ER+&/PR+/HER2+/grade3, ER-&PR-/HER2+, ER-&PR-/HER2-)	Risk
	single center	cohort
Chow et al. 2015 [34]	Hong Kong,	Retrospective,	2001 - 2008	912 BC (30 BC/BM)	33-34 months	OR	Tumor grade, T stage, N stage, ER status, PR status, C-erb-2 status, TNBC, age, duration of follow-up	Risk
	single center	cohort
Jensen et al. 2015 [35]	Illinois*	Experimental	NR	295 BC (10.1038/415530a)	NR	Chi-square test	FOXC1	Risk
Martinez-Aranda et al. 2015 [36]	Spain/Germany, multi-institutional	Retrospective,	1989 - 2009	318 BC	mean 76.6 months	LR	GRP94, FN14, TRAF2, inhibin	Risk
		cohort		(84 BC/BM)
Darlix et al. 2016 [37]	France,	Retrospective,	2008 - 2015	250 MBC (88 BCBM)	40.8 months	OR	Serum HER2-extracellular domain levels, NSE, MMP-9, S100ß	Risk
	single center	case-control
Li et al. 2016 [38]		Retrospective,	1997 - 2004	62 MBC (22BCBM) vs. 10 BC	4.6 years (10 years for control)	Chi-square test / Fisher’s exact	RANK, RANKL, Src expression	Risk
	Alabama,	case-control
	single center
Tonyali et al. 2016 [39]	Turkey,	Retrospective,	2007 - 2012	588 HER2+ (20 BCBM vs. 51 MBC w/o BM)	36 months	Gray’s test/ RR	Tumor size, stage, ER status, PR status, ER+&/PR+ vs. ER-&PR-, menopausal status, tumor grade, number of adjuvant chemotherapies, median time to trastuzumab treatment after surgery	Risk
	multi-institutional	cohort
Wangchinda et al. 2016 [40]	Thailand,	Retrospective,	2005 - 2013	300 MBC	NR	RR	BC subtypes (ER+/PR+, ER+/PR+/HER2+, HER2+, ER-/PR-/HER2-)	Risk
	single center	cohort		(13 BCBM)
Boral et al. 2017 [41]	Texas,	Experimental,	NR	10 advanced-stage BC (5 BCBM) vs. 3 healthy female donors	NR		126 gene- circulating tumor cell gene signature	Risk
	multi-institutional	case-control
Furet et al. 2017 [42]	France,	Retrospective,	2003 - 2013	52 HER2+/TN MBC (31BM) & 787 BC (GSE2603, GSE2034, GSE7390, GSE12276)	24 months	Chi-square test /	Ki-67, CDKN2A/ p16, SEZ6L2, PAQR6, LOC100289092, LOC100130547,CRYBA2, DMKN, CHST8, LOC283454, ACTL8, HRK, DMKN, ASPHD1, SNORA76, NKD2, MMP11, IGDCC3, CACNA2D2, TBC1D9 expression, HER2 overexpression, ER, PR statuses, (in metastatic lymph nodes)	Risk
	multi-institutional	Nested case-control				t-test/ FDR
Klimov et al. 2017 [43]	UK,	Prospective,	1989 - 1998	322 stage I-IIIA TNBC	NR	HR	Chemotherapy, tumor size, BM risk model, age	Risk
	multi-institutional	cohort
Le Rhun et al. 2017 [44]	France*	Secondary analysis of the GENEOME study	2007 - 2012	207 MBC (100 BCBM)	9.1 years	sHR	Time from BC diagnosis to first metastasis, tumor grade, BC subtype (HR+/HER2-, HR+/HER2+, HR-/HER2+, HR-/HER2-), peritumoural vascular emboli, AKT1-RS3803304, AKT2-RS3730050, PDK1-RS11686903, PI3KR1-RS706716, age, presence of metastatic sites, bone as first metastasis, lung as first metastasis, pleura as first metastasis, medistinum as first metastasis, liver as first metastasis, peritoneum as f…	Risk
		(NCT00959556)
Lim et al. 2017 [45]	South Korea,	Retrospective,	2003 - 2011	1181 BC	76 months	Gray’s test	BC subtypes (ER+/PR+/HER2-/low Ki-67, ER+/HER2-/high Ki-67/PR-, ER+&HER2+, ER-/PR-/HER2+, ER-/PR-/HER2-)	Risk
	single center	cohort		(7 BC/BM)
Martin et al. 2017 [46]	USA,	Retrospective,	2010 - 2013	848 BM at BC	NR	OR	Age, insurance status, number of extracranial metastatic sites, BC subtype (HR+/HER2-, HR+/HER2+, HR-/HER2+, HR-/HER2-, unknown), sex, race, marital status, median household, high school education, residence type	Risk
	multi-institutional	cohort		(SEER database)
Martinez-Aranda et al. 2017 [47]	Spain,	Retrospective,	1989 - 2009	208 BC (84 BC/BM, 49 non-BM MBC, 180 non-MBC)	74.3 months	Chi-square test / Fisher’s exact test / HR	Age, ER, PR, HER2, Ki-67 index, GRP94, FN14 expression, tumor size, axillary lymph nodes, histological grade	Risk
	multi-institutional	case-control
Witzel et al. 2017 [48]	Germany, Switzerland multi-institutional	Exploratory,	NR	Cohort A: 411 BC;	NR	t-test	HAS2, HYAL1 expression	Risk
		case-control		B: 117 MBC;
				C: 12 paired BC/BM & 14 paired BC/MBC;
				D: 137 BM
Kim et al. 2018 [49]	USA, France,	Retrospective,	2010 - 2014	206913 BC	NR	OR	Age, race, tumor grade, histology, T stage, N stage, BC subtype (HR+/HER2-, HR+/HER2+, HR-/HER2+, HR-/HER2-), number of non-brain metastatic sites	Risk
	multi-institutional	cohort		(738 BCBM)
Maurer et al. 2018 [50]	Belgium,	Retrospective,	2000 - 2014	483 HER2+ BC (52BC/BM)	64.1 months	Chi-square test/ HR	Age at BC, tumor size, nodal status, age at MBC, time from initial diagnosis to metastatic disease, type of metastatic disease, first metastatic site, type of surgery	Risk
	single center	cohort
Eichler et al. 2008 [51]	Massachusetts,	Retrospective cohort of BCBM	2001 - 2005	83 BCBM	2007-04-01	t-test	TNBC	TTBM
	single center
Fromm et al. 2008 [52]	Austria,	Retrospective,	1994 - 2004	174 BCBM	52 months	Log-rank test	Systemic palliative treatment, tumor grade, age, HR status, HER2/neu status, tumor stage, adjuvant systemic treatment, metastatic sites, trastuzumab	TTBM
	single center	cohort
Hines et al. 2008 [53]	Florida,	Retrospective,	1993 - 2007	91 BCBM	42 months	HR	TNBC	TTBM
	single center	cohort
Melisko et al. 2008 [54]	California,	Retrospective,	1997 - 2007	112 BCBM	3.9 years	Wilcoxon test	HR status, HER2 status	TTBM
	single center	cohort
Park et al. 2009 [55]	South Korea, single center	Retrospective,	2001 - 2007	78 HER2+ BCBM	2008-03-01	Log-Rank test	Trastuzumab administration	TTBM
		cohort
Bai et al. 2010 [56]	China,	Retrospective,	1997 - 2008	89 BCBM	41 months	Log-rank test	BC subtype (ER+/PR+/HER2-, ER+/PR+/HER2+, ER-&PR-/HER2+, ER-/PR-/HER2-), stage	TTBM
	single center	cohort
Adamo et al. 2011 [57]	North Carolina,	Experimental	1991 - 2008	52 BCBM	7 years	Log-rank test	BC subtypes (HR+/HER2-, HR-/HER2-, HER2+)	TTBM
	multi-institutional
Arslan et al. 2011 [58],	Turkey,	Retrospective,	1995 - 2010	259 BCBM	42 months	Log-rank test/AHR	BC subtype, tumor grade, stage, adjuvant hormonotherapy, menopausal status, age, ER, PR, HER2 status, number of metastases, number of BM, year of BM diagnosis, adjuvant chemotherapy/ radiotherapy / trastuzumab	TTBM
	multi-institutional	cohort
Jang et al. 2011 [59]	South Korea,	Retrospective,	1990 - 2006	137 BCBM	99 months	Log-rank test	BC subtype (TNBC, HER2+, others)	TTBM
	single center	cohort
Duchnowska et al. 2012 [60]	Poland,	Retrospective,	2000 - 2010	142 HER2+ MBC	68 months	HR	Tumor grade, HER2 (HERmark HER2 protein expression), Log (HER2 protein expression), HER2 protein expression, age, menopausal status, dominant metastatic site, ER status, PR status, HER-2/CEP17, Log (HER-2/CEP17), time to non-brain progression	TTBM
	multi-institutional	cohort		(49 BCBM)
Fokas et al. 2012 [61]	Germany,	Retrospective,	2001 - 2007	94 BCBM	till death (1-71 months)	Log-rank test	TNBC, HER2 status	TTBM
	multi-institutional	cohort
Ulasov et al. 2012 [62]	Illinois,	Experimental	1980 - 2008	47 BCBM & 165 BC	NR	t-test	KISS-1	TTBM
	single center
Quigley et al. 2013 [63]	Pennsylvania,	Retrospective, on a prospectively collected cohort	2003 - 2010	88 BCBM	NR	Log-rank test	HER2 status	TTBM
	single center
Sperduto et al. 2013 [64]	USA,	Retrospective,	1993 - 2010	383 BCBM	NR	Log-rank test	BC subtype (ER/PR+/HER2+,ER+/PR+/HER2+,ER/PR-/HERR2+HER2-/ER-/PR-), Diagnosis-Specific Graded Prognostic Assessment (KPS, subtype, age)	TTBM
	multi-institutional	cohort
Tarhan et al. 2013 [65]	Turkey,	Retrospective,	1995 - 2011	79 BCBM	37.7 months	Log-rank test	HR status, stage, anthracycline-based regimen, age, menopausal status, HER2 status, BC subtype (HR+/HER2-, HR+/HER2+, HR-/HER2-, HR-/HER2+), Ki-67 status, p53 status, multicentricity	TTBM
	single center	cohort
Sevenich et al. 2014 [66]	New York*	Experimental	NR	192 BC /MBC	NR	HR	cathepsin-S	TTBM
				(GSE12276)
Tabouret et al. 2014 [67]	France,	Retrospective,	1995 - 2011	152 BCBM	30.2 months	Log-rank test	BC subtypes (ER-/PR-/HER2-, ER/PR+/HER2-, ER/PR+/HER2+, ER/PR-/HER2-)	TTBM
	single center	cohort
Bachmann et al. 2015 [68]	Germany,	Retrospective,	NR	80 paired BC/BM	30.5 months	Log-rank test	HER2 status, TNBC	TTBM
	single center	cohort
Duchnowska et al. 2015 [69]	Poland & Serbia	Experimental	2006 - 2008 &	Discovery and validation Cohorts of 84 & 75 HER2+ BC	1-185 months	HR	Visceral site of first distant relapse, trastuzumab therapy for metastatic disease, 13-gene expression signature, ER status, 3-gene classifier, tumor grade	TTBM
	multi-institutional		2008 - 2010
Duchnowska et al. 2015 [70]	Poland,	Retrospective, longitudinal cohort	1990 - 2011	75 matched BC/BM	131 months	HR	p95 status, HER2 IHC/FISH status, HERmark status,	TTBM
	multi-institutional
Leone et al. 2015 [71]	Pennsylvania,	Retrospective,	1994 - 2010	42 BCBM	4.2 years	Chi-square test /HR	Stage, age at diagnosis, ER status, PR status, HER2 status	TTBM
	single center	cohort
Grubb et al. 2016 [72]	New York,	Retrospective,	2000 - 2014	72 BCBM	12 month for OS	Log-rank test	BC subtype (HR+, HER2+, HR-/HER2-)	TTBM
	single center	cohort
Kyeong et al. 2017 [73]	South Korea,	Retrospective cohort of BCBM	2009 - 2016	100 BCBM	NR	Chi-square test	BC subtype (ER/PR+/HER2-, HER2+/ER/PR, ER-/ PR/HER2-)	TTBM
	single center
Li et al. 2017 [74]	Alabama,	Retrospective,	1997 - 2012	108 BCBM	76.8% till death	HR	Histologic type, stage at diagnosis, age, race, tumor grade, pattern of metastasis, BC subtype	TTBM
	single center	cohort
Darlix et al. 2018 [75]	France*	Retrospective,	1999 - 2016	649 BCBM	94 months	Log-rank test /HR	ER, PR, HR, HER2 statuses, histological subtype, tumor grade, presence of metastases at BC diagnosis, metastases free survival, number of CT lines prior BM, BM as first metastatic site, extra-cerebral metastases, number of extracerebral metastatic sites, liver metastases, bone metastases, lymph node metastases, previous HER2 targeted treatment, lung metastases, subcutaneous metastases, pleural me…	TTBM
		cohort
Heitz et al. 2009 [76]	Germany,	Retrospective,	1998 - 2006	2441 BC (80 BCBM)	47 months	HR1 / Log-rank test2	Age, tumor size, nodal status, HER2 status, BC subtype (HR+/HER2-, HER2+, HR-/HER2-)1,2, tumor grade, adjuvant chemotherapy, adjuvant trastuzumab	Risk, TTBM
	single center	on a prospectively collected cohort
Saip et al. 2009 [77]	Turkey,	Prospective,	2001 - 2007	182 BC/BM	44 months	Log-rank test/ Chi-square test	Age, histologic subtype, menopausal status, ErbB-2 status, ER status, nuclear grade, tumor grade, BC subtype (ER+/PR+/HER2+, ER+/PR+/HER2-, ER-/PR-/HER2+, ER-/PR-/HER2-), tumor size, number of lymph nodes involved, PR status	Risk, TTBM
	multi-institutional	cohort
Kwon et al. 2010 [78]	South Korea*	Retrospective,	2003 - 2009	66 BCBM	20 months after BM	Chi-square test1 /	BC subtype (ER+/HER2-, HER2+, ER-/PR-/HER2-) 1, 2	Risk, TTBM
		cohort				Log-rank test2
Ray et al. 2010 [79]	California*	Experimental	1980 – 1995	286 lymph-node negative BC (GSE2034)	101 months	Wilcoxon rank sum test 1, 2	FOXC11, 2	Risk, TTBM
Brogi et al. 2011 [80]	New York,	Retrospective,	1986 - 2006	209 BCBM	14 months after BCBM	Fisher’s exact test1 & Wilcoxon/ Kruskal Wallis tests2	Tumor size12, lymph node status2, ER2, age at BC, age at MBC, age at BM, race, tumor size according to lymph node status, adjuvant chemotherapy, PR, HER2 statuses, TNBC	Risk, TTBM
	single center	cohort		(43 paired BC/BM)
Arvold et al. 2012 [81]	Boston,	Retrospective,	1997 - 2006	1434 stage I/II BC	85 months	Chi-square test1 / Kruskal-Wallis test/ AHR	Age, menopausal status, T stage, number of positive nodes, tumor grade, ER&/PR status, HER2 status, BC subtypes (ER/PR+/HER2-/Grade I/II, ER/PR+/HER2-/Grade III, ER/PR+/HER2+, ER/PR-/HER2+, ER/PR-/HER2-) lymphovascular invasion, extensive intraductal component, extracapsular extension, systemic therapy, total radiotherapy dose to breast	RISK, TTBM
	multi-institutional	cohort		(36 BC/BM)
Berghoff et al. 2012 [82]	Austria,	Retrospective,	1996 - 2010	213 BCBM	NR	Log-rank test/ AHR	BC subtypes (HR+/HER2-, HER2+/HER-2/neu+, HR-/HER2-)1, presence of pulmonary metastases, time to progression, presence of visceral metastases, age at BC diagnosis, Grade 3, Stage IV at primary diagnosis, endocrine therapy, PR status, ER/HER-2 co-positivity	RISK, TTBM
	multi-institutional	cohort
Dawood et al. 2012 [83]	Texas,	Retrospective,	1990 - 2010	2448 stage I-III TNBC	39 months	Chi-square test/HR	Stage, lymphovascular invasion, age, menopausal status, race, nuclear grade, breast surgery, taxane, anthracycline, adjuvant radiation, BM as a first site of recurrence	Risk, TTBM
	single center	cohort
Xu et al. 2012 [84]	Virginia,	Retrospective,	1998 - 2011	103 BCBM (24 TNBC vs. 79 non-TNBC)	9 months after SRS	Log-rank test/ Chi-square test	TNBC	Risk, TTBM
	single center	cohort
Yap et al. 2012 [85]	6 Asian countries	Retrospective,	2006 - 2008	280 HER2+ BCBM	NR	Log-rank test	Trastuzumab administration	Risk, TTBM
	multi-institutional	cohort
Zhang et al. 2013 [86]	China,	Retrospective,	2006 - 2010	101 BCBM	12 months	Chi-square test	BC subtype (ER/PR+/HER2-, ER/PR+, HER2+, ER/PR-/ HER2+, ER/PR-/HER2-)	Risk,
	single center	cohort						TTBM
Aversa et al. 2014 [87]	Italy,	Retrospective, nested case-control	1999 - 2012	488 MBC (115 BCBM)	34 months	HR1/ Log-rank test2	BC subtype (ER&/PR+/HER2-, ER&/PR+/HER2+, ER&/PR-/HER2+, ER-/PR-/HER2-)1,2, number of metastatic sites1, stage1, age1	Risk, TTBM
	single center
Berghoff et al. 2014 [88]	Austria,	Retrospective, nested	NR	110 MBC (61 visceral vs. 54 BCBM)	52 months	Chi-square test1 /	HER3 statuses1	Risk, TTBM
	single center	case-control				Log-rank test2
Rudat et al. 2014 [89]	Saudi Arabia,	Retrospective,	2006 - 2013	352 early stage BC	24 months	Fisher exact test1 & Log-rank test2/ Mann-Whitney U test3	ER status123, PR status2, BC subtype2 (ER+/PR+/HER2-, ER+&/PR+/HER2+, ER-/PR-/HER2+, ER-/PR-/HER2-), age, menopausal status, BMI, T stage, N stage, clinical stage, HER2 status	Risk,
	single center	cohort		(16 BC/BM)				TTBM
Kaplan et al. 2015 [90]	Turkey,	Retrospective,	1995 - 2011	132 HER2+MBC (90 Trastuzumab treated vs. 42 control)	28 months	OR	Systemic disease status, trastuzumab use, number of metastatic sites, liver metastases, age, median follow up, menopausal status, histology, ER/PR positivity, tumor grade, stage at diagnosis, disease free survival, systemic control	Risk, TTBM
	single center	case-control
Shen et al. 2015 [91]	Texas,	Retrospective,	2002 - 2009	140 BCBM	Till Sep 2012	Log-rank test	Age, stage, tumor size, HR+/HER2+, stage/TNBC, age at BCBM diagnosis, tumor grade, histology, lymph node status, HR+/HER2-, HR-/HER2+, TNBC, HER2	Risk, TTBM
	single center	cohort
Voduc et al. 2015 [92]	Canada*	Experimental	NR	852 BC (49 BCBM) &	NR	HR/OR	αB-crystallin (CRYAB)12, ER12, HER22, BC subtypes1 (ER&/PR+/HER2-/low Ki-67, ER&/PR+/HER2-/high Ki-67, ER&/PR+/HER2+, ER&/PR-/HER2+, ER&/PR-/HER2-/EGFR&/CK5/6+), nodal status12, tumor size2, tumor grade, age1,	Risk, TTBM
				3987 BC (148 BCBM) (GSE2034,GSE12276, GSE2603, NKI296)
Zakaria et al. 2016 [93]	UK,	Experimental,	2005 - 2012	144 BC (27 BC/BM vs. 117 non-MBC)	NR	Fisher’s exact test/Log rank test	S100A4	Risk, TTBM
	single center	case-control
Genre et al. 2017 [94]	France	Retrospective nested case-control study on a prospectively collected database	2005 - 2012	446 MBC	56.3 months	Chi-square test / Fisher’s exact / sHR	Age at BC, age at MBC, histological type, tumor grade, BC subtype (ER&/PR+/HER2-, HER2+, ER-/PR-/HER2-), number of extracerebral metastatic sites, delay between diagnosis and first metastasis, stage at BC, M stage at BC	Risk, TTBM
	single center			(70 MBC/BM)
Qian et al. 2017 [95]	Tennessee*	Experimental	NR	192 BC with known site of relapse (EMC344, GSE12276, GSE2603)	NR	HR	3q 19-gene signature	Risk, TTBM
Azim et al. 2018 [96]	Egypt,	Retrospective, consecutive cohort	1999 - 2010	2193 BC (160 BC/BM)	5.8 years	Chi-square test/ HR	T stage, N stage, tumor grade, age, HER2 statuses, BC subtype (ER+/PR+/HER2-, ,ER-/PR-/HER2-), stage at presentation, histology, ER, PR status, menopausal status	Risk, TTBM
	single center
a Risk factors reported to significantly associate with the risk for BCBM via means of univariate or multivariate analyses are shown in bold b Underlined text indicates factors found to significantly associate with the TTBM via means of univariate or multivariate analyses c * indicates study location different from patient recruitment location. TTBM = time to brain metastasis; MBC = metastatic br…
