# Supplementary material for: Risk factors for breast cancer brain metastases: a systematic review
Source: Oncotarget. 2020 Feb 11;11(6):650–69. doi: 10.18632/oncotarget.27453 (PMC7021234; doi:10.18632/oncotarget.27453)
Supplement: Supplementary file 3 [file oncotarget-11-650-s003.xlsx]

## Sheet: Supplementary Table 3
Supplementary Table 3: Reported risk factors for BM in studies with unselected BC patients
Prognostic factor	Comparison groups		Studies measuring factor	Studies finding significant result by:
	(increased vs. lower risk)			Univariate analysis	Multivariable analysis
Age at primary diagnosis (years)	Case vs. control mean (BM vs. non-BM)		5 [7, 19, 31, 34, 94]	3 [7, 31, 94]	1 Young age, OR: 0.98 p<0.001 [7]
	<47 vs. 47-54/55-63/>63		1 [81]	1 [81]	1 Continuous, AHR: 0.97, p= 0.024 [81]
	≤35 vs. >35		2 [32, 33]	2 [32, 33]	2 >35 years, OR: 0.884 p=0.02 [32]; ≤35 years, HR: 2.09 p=0.016 [33]
	≤49 vs. >50		4 [5, 29, 47, 76]	3 [5, 47, 76]	1 <50 years HR: 2.0 p=0.012 [76]
	<40 vs. 40-49/50-59/60-69		1 [2]	1 [2]
	<60 vs. ≥60		1 [96]	1 [96]
	Continuous		4 [14, 44, 49, 87]	2 [14, 49]	2 Young age, OR: 0.98 p<0.001 [14]; Older age, HR: 0.943, p<0.0001 [87]
	BM first vs. non-BM first		2 [7, 80]
	41-60 & 61-81 vs. 18-40		1 [46]		1 41-60 years, OR:1.41 p=0.02, 61-80 years, OR:1.40 p=0.03 [46]
	≥40 vs. <40		1 [91]	1 [91]
	≥55 vs. <55		1 [77]	1 [77]
Age at MBC (years)	Case vs. control mean (BM vs. non-BM)		1 [94]	1 [94]
	≤50 vs. >50		1 [16]	1 [16]	1 ≤50 years, SHR: 1.97 P=0.009 [16]
Menopausal status	Pre- vs. Peri-, Post-menopausal		2 [7, 81]	2 [7, 81]
	Pre- vs. Post- menopausal		5 [14, 21, 29, 31, 77]	3 [14, 31, 77]
	Pre-/Peri- vs. Post-menopausal		1 [32]
Hormone receptor status	ER and/PR- vs. ER and/PR+		1 [81]	1 [81]
	ER- vs. ER+		15- [2, 4, 7, 16, 19-21, 30-32, 34, 47, 89, 92, 96]	9 [2, 16, 20, 21, 30, 32, 34, 47, 89]	5 ER+ HR 0.32, p=0.002 [4] ; ER-, OR: 2.8 p<0.001 [7] ; ER-, HR:1.72 p=0.029 [31] ; ER-, OR:5.027 p=0.005 [32]; ER+, HR:0.4 p=0.025 [92]
	PR- vs. PR+		12 [4, 7, 19-21, 30-32, 34, 42, 47, 96]	7 [4, 7, 30-32, 34, 47]
HER2 (ErbB-2) Status	HER2+ vs. HER2-	17 [4, 5, 7, 18, 19, 21, 30-34, 40, 45, 47, 76, 81, 96]		9 [5, 18, 31, 32, 40, 45, 47, 81, 96]	7 HR: 3.55, p=0.006 [4] ; HR: 3.4 p=0.005 [76] ; SHR:2.58 p<0.001 [16]; NR, p=0.001 [21]; OR: 4.47 p<0.05 [30]; OR: 7.039 p=0.005 [32]; HR: 1.89 p=0.049 [96]
	HER2 extracellular domain	1 [37]		1 [37]	1 Abnormal serum levels, HR: 4.25 p<0.001 [37]
IHC BC subtype
	HER2-/ER-/PR- vs. ER+/PR+/HER2-	3 [14, 22, 44]		3 [14, 22, 44]	2 [14, 44]
	HER2-/ER-/PR- vs. ER+/PR+/HER2- vs. HER2+ /HR±	2 [15, 94]		2 [15, 94]
	HER2-/ER-/PR- vs. ER+/HER2- vs. HER2+ /HR±	1 [78]
	ER/PR-/HER2- vs. ER/PR+/HER2-/Ki-67 low	1 [92]
	ER-/HER2- vs. others	2 [23, 29]		1 [23]	1 HR: 5.5 p=0.013 [29]
	ER-/PR-/HER2- vs. others	4 [40, 84, 86, 91]		3 [40, 84, 86]
	ER-/PR-/HER2-/CK5/6+ (BCBM case vs. BC controls)	1 [19]		1 [19]
	HR-/HER2- (BCBM case vs. BC controls)	2 [31, 34]		2 [31, 34]
	HR-/HER2- vs. HR+/HER2-	3 [46, 49, 87]			3 HR-/HER2+, HR: 6.799, p<0.0001 [87]; OR: 2.19 p<0.001 [46]; OR: 1.749 p<0.001 [49]
	ER-/PR-/HER2- vs. ER±/HER2+ vs. ER/PR+/HER2-	2 [76, 78]			1 HR: 3.4 p=0.005 [76]
	ER-/PR-/HER2- vs. ER-/PR+/HER2-/ Grade 1/2	1 [33]		1 [33]	1 HR: 4.42 p<0.001 [33]
	ER-/PR-/HER2+ vs. ER+&PR-/HER2+/Ki-67 high VS. ER-/PR-/HER2- vs. ER+/PR+/HER2-/low Ki-67	1 [96]		1 [96]
	HR-/HER2+ vs. HR+/HER2-	4 [44, 46, 49, 87]			3 HR-/HER2+, HR: 6.799, p<0.0001 [87]; OR: 2.19 p<0.001 [46]; OR: 1.749 p<0.001 [49]
	HR-/HER2+ vs. others	1 [91]
	ER-/PR-/HER2+ vs. ER-/PR-/HER2- vs. ER+/HER2+ vs. ER+/HER2- & Ki-67/PR- vs. ER+/PR+/HER2- &low Ki-67	1 [45]		1 [45]
	ER-/HER2+ vs. ER+/HER2+ vs. ER-/HER2- vs. ER+/HER2-	1 [16]		1 [16]
	ER/PR-/HER2+ vs. ER/PR+/HER2-/Ki-67 low	1 [92]			1 HR:4.7 p=0.0031 [92]
	ER-/PR-/HER2+ vs. ER-/PR+/HER2- Grade 1/2	1 [33]		1 [33]	1 HR: 2.53 p<0.001 [33]
	ER±/HER2+ vs. ER-/PR-/HER2- vs. ER/PR+/HER2-	1 [76]			1 HR: 3.4 p=0.005 [76]
	ER±/HER2+ vs. others	1 [40]		1 [40]
	HR± /HER2+ vs. ER+/PR+/HER2-	2 [14, 22]		2 [14, 22]	1 OR: 2.7 p<0.001 [14]
	HR±/HER2+ vs. ER/PR+/HER2-/Ki-67 low	1 [30]		1 [30]
	ER/PR+/HER2+ vs. ER-/PR-/HER2- vs. ER+/PR+/HER2- vs. ER-/PR-/HER2+	1 [24]		1 [24]
	others vs. ER+PR+/HER2±	1 [40]		1 [40]
	Unknown vs. HR+/HER2-	1 [46]			1 OR: 1.74 p<0.001 [46]
	HR+/HER2+ vs. HR-/HER2+	1 [28]		1 [28]
	HR+/HER2+ vs. HR+/HER2-	5 [44, 46, 49, 76, 87]		2 [44, 76]	3 HR: 2.514, p<0.001 [87]; SHR: 1.70, p<0.037 [44]; OR: 1.41 p=0.001 [46]
	HR+/HER2- vs. others	1 [91]
	HR+/HER2+ vs. others	2 [40, 91]		2 [40, 91]
	ER/PR+/HER2-/Ki-67 high vs. ER/PR+/HER2-/Ki-67 low	1 [92]			1 HR: 4.7, p=0.0031 [92]
	HER2+ /HR± vs. others	1 [29]
	ER/PR+/HER2- Grade 3 vs. HER2+/ ER/PR+- vs. ER-/PR-/HER2- vs. ER/PR+/HER2-/Grade 1/ 2	1 [81]		1 [81]	1 AHR=0.18 p= 0.003 [81]
	HR+/HER2-, HR+/HER2±, HR-/HER2+ (BCBM case vs. BC controls)	1 [31]
	ER-/PR+/HER2-/Grade 1/ 2 vs. ER-/PR+/HER2± Grade 3	1 [33]
Tumor histological type	IDC vs. ILC, others	9 [2, 7, 14, 16, 21, 44, 49, 91, 94, 96]		6 [7, 14, 16, 21, 49, 94]	1 IDC, OR: 2.5 p=0.02 [7]
	ILC, mixed vs. IDC	2 [31, 77]		2 [31, 77]	1 lobular or mixed lobular + ductal), p=0.033 [77]
	IDC vs. ILC vs. carcinoma in situ vs. others	1 [32]
Tumor histologic grade a	G3 vs. G1-2	19 [2, 5, 14, 16, 19, 21, 29-34, 44, 49, 77, 81, 91, 94, 96]		12 [5, 14, 19, 30, 31, 33, 34, 49, 77, 81, 94, 96]	5 High, p=0.034 [77]; Grade 3, OR: 1.54, p=0.01 [14]; High, OR: 13.4 p=0.003 [19]; Grade 3, OR: 6.83 p=0.002 [34]; unknown, OR: 2.428 p=0.003 [49]
Tumor nuclear grade		1 [77]		1 [77]	1 High, p=0.046 [77]
Tumor size (T stage)	Case vs. control mean	1 [19]
	>T2 vs. T1	12 [4, 7, 21, 34, 47, 49, 76, 80, 81, 91, 94, 96]		6 [4, 34, 47, 80, 81, 91]	5 [4] >2cm, HR: 2.76, p=0.013 [4, 7, 76, 96]; 2.1-5cm, OR: 1.5, p=0.01 [7]; T3/4, HR: 1.9 p=0.02 [76]; >2cm, HR: 3.60 p=0.003 [96]; 2, OR: 1.513 p=0.045, 3, OR: 2.167 p=0.001, 4, OR: 3.045 p<0.001,Unknown, OR: 3.888 p<0.001 [49]
	T1-2 vs. T3-4	2 [16, 29]		1 [16]
	T4 vs. T1-3	1 [32]		1 [32]
	(cm)	1 [14]		1 [14]
Lymph node status	≥1 vs. 0	13 [4, 5, 7, 14, 16, 19, 21, 34, 47, 76, 81, 91, 96]		7 [4, 5, 14, 19, 34, 81, 96]	3 +, HR: 2.4 p=0.028 [76]; +, OR: 6.7 p=0.042 [19]; +, HR: 4.03 p<0.001 [96]
(N- Stage)	≥4 vs. ≤3	1 [32]		1 [32]	1 ≥4, OR:8.390 p<0.001 [32]
	3 vs. 0	[49]			1 3, OR: 1.564 p=0.017 [49]
Clinical stage b	III-IV vs. I-II	2 [87, 91]		1 [91]	1 Stage III, HR: 4.836, p<0.0001 [87]
	I vs. II & I vs. III	1 [29]
	IV vs. I	1 [33]		1 [33]	1 Stage IV, HR: 67.07 p<0.001 [33]
	IV vs. I-III	1 [96]		1 [96]
	N/S	1 [14]
Time to distant relapse	continuous	2 [14, 44]		2 [14, 44]	1 Delay (/months), OR: 0.99, p=0.02 [14]
	<24 vs. >24 months	1 [32]		1 [32]	1 <24 months, OR: 2.972 p=0.01 [32]
	< 3 years	1 [96]
	<24 vs. 24-60 vs. >60 months	1 [94]
Metastatic status	Primary M0 vs. M1	2 [16, 94]		1 [16]	1 Primary metastatic status M0, SHR:2.64 p=0.007 [16]
	Extracranial distant metastasis	2 [32, 81]		2 [32, 81]	1 Extracranial distant metastases, AHR:28.46, p<0.001 [81]
Number of non-brain metastatic sites	>1 vs. 1	4 [14, 16, 49, 94]		3 [14, 16, 94]	3 >1 OR: 1.76, p<0.001 [14]; >1, sHR: 1.77 p= 0.04 [94]; 1, OR: 35.551 p<0.001; 2, OR: 71.158 p<0.001; 3, OR: 150.858 p<0.001 [49]
	>3 vs. ≤2 at initial	2 [46, 87]			2 ≥3, HR: 2.712, p<0.0001 [87]; *2, OR: 1.65 p<0.001, 3, OR: 3.40 p<0.001, unknown, OR:3.90 p<0.001 [46]
First site of metastasis	Lymph node vs. bone metastasis	1 [16]		1 [16]
	Lung vs. bone metastasis	1 [16]		1 [16]
	Lung metastasis	1 [96]
	Lymphovascular invasion	2 [29, 81]
	Visceral vs. bone	1 [14]		1 [14]
	Lung vs. bone vs. liver vs. soft tissue	1 [32]
Vascular invasion	Peritumoral vascular emboli (Yes vs. No)c	1 [44]			1 Yes, SHR: 1.83p=0.005 [44]
	Vascular invasion (Yes vs. No)	1 [21]		1 [21]
	Vascular/lymphatic emboli	1 [14]
	Lymphovascular invasion	1 [81]
Ki67 labeling index	≥ 10% nuclear staining	1 [19]		1 [19]
	≥ 14% nuclear staining	3 [30, 31, 47]		2 [30, 47]	1 ≥14%, HR: 2.76 p<0.001 [31]
	≥ 30% nuclear staining	1 [29]			1 ≥30%, HR: 3.9 p=0.026 [29]
	case vs. control	1 [42]		1 [42]
EGFR Status	≥ 10% membrane staining	6 [1, 5, 7, 19, 31, 80]		5 [1, 5, 7, 19, 31]
CK5/6 or CK5 Status	≥ 10% membrane and cytoplasmic staining	5 [5, 19, 20, 31, 80]		3 [5, 20, 31]
FOXC1 levels	Case vs. control	2 [35, 79]		2 [35, 79]
GRP94 Status	Strong positive vs. negative	2 [18, 36]		1 [18]	1 [36]
FN14 Status	Strong positive vs. negative	2 [18, 36]		1 [18]	1 [36]
Rad51 cytoplasmic expression	Intermediate/high vs. low	1 [31]		1 [31]	1 Intermediate/high, HR: 1.87 p=0.014 [31]
CXCR4 cytoplasmic expression	High vs. low	1 [31]		1 [31]
Matrix metalloproteinase-9 serum levels	Case vs. controls	1 [37]		1 [37]	1 Abnormal serum levels, HR: 3.51 p=0.005 [37]
Neuron-specific enolase serum levels	Case vs. controls	1 [37]		1 [37]
Bcl-2 tumor staining	High vs. medium vs. low	1 [7]		1 [7]
Ploidy	Aneuploid vs. diploid	1 [7]		1 [7]
p53 mutational status	Positive vs. negative	1 [7]		1 [7]
S-phase fraction	High vs. medium vs. low	1 [7]		1 [7]
p63 nuclear staining	High vs. low	1 [19]		1 [19]
HER3 staining	High vs. low	1 [88]		1 [88]
HYAL1 mRNA expression	Positive vs. negative	1 [48]		1 [48]
HAS2-mRNA expression	Positive vs. negative	1 [48]		1 [48]
Nestin protein expression	Positive vs. negative	1 [20]		1 [20]
Prominin-1 protein expression	Positive vs. negative	1 [20]		1 [20]
Smooth muscle actin protein expression	Positive vs. negative	1 [20]		1 [20]
CDKN2A/p16 expression on metastatic lymph nodes	High vs. low score	1 [42]		1 [42]	1 High score p=0.01 [42]
CRYAB expression	Positive vs. negative	1 [92]			1 HR:1.2 p=0.021 [92]
3q gene signature		1 [95]			1 HR: 1.61 p=0.001 [95]
GRP94 Status		2 [18, 36]			1 Strong positive vs. negative [18]
FN14 Status		2 [18, 36]			1 Strong positive vs. negative [18]
CTC status		1 [17]			1 Undetectable CTC status OR: 6.17 p=0.001 [17]
SNPs		1 [44]			1 AKT1 – RS3803304, SHR: 2.72 p=0.008, AKT2 – RS3730050, SHR: 2.06 p=0.041, PDK1 – RS11686903 SHR: 2.38 p=0.001, PI3KR1 – RS706716, SHR: 2.42 p=0.025 [44]
a Primary tumor grade defined by the Bloom-Richardson grading system
b Clinical stage defined by the American Joint Committee on Cancer (AJCC) breast cancer tumor node metastasis (TNM) staging system.
c Peritumoral emboli defined as the as the presence of tumor cells in the blood vessels of the resected tumor specimens
MBC – Metastatic breast cancer; IDC – Invasive ductal carcinoma; ILC – Invasive lobular carcinoma; ER – Estrogen receptor; PR –Progesterone receptor; HER2 – Human epidermal growth factor receptor; NR – Not Reported; HR – Hazard Ratio; OR – Odds Ratio; RR – Relative risk; AHR - Adjusted Hazard Ratio; SHR – Sub hazard ratio
